# Supplementary material for: ROS Induced by Aphrocallistes vastus Lectin Enhance Oncolytic Vaccinia Virus Replication and Induce Apoptosis in Hepatocellular Carcinoma Cells
Source: Mar Drugs. 2024 Jun 30;22(7):307. doi: 10.3390/md22070307 (PMC11278381; doi:10.3390/md22070307)
Supplement: Supplementary file 1 [file marinedrugs-22-00307-s001.zip]

Archive with 1 entries (1 files):
- marinedrugs-3016695-supplementary.pdf
